# Supplementary material for: Effectors of Pregorexia and Emesis among Pregnant Women: A Pilot Study
Source: Nutrients. 2022 Dec 10;14(24):5275. doi: 10.3390/nu14245275 (PMC9785442; doi:10.3390/nu14245275)
Supplement: Supplementary file 1 [file nutrients-14-05275-s001.zip]

Archive with 1 entries (1 files):
- nutrients-2035637-Figure S1.pdf
